# Supplementary material for: Flagellin outer domain dimerization modulates motility in pathogenic and soil bacteria from viscous environments
Source: Nat Commun. 2022 Mar 17;13:1422. doi: 10.1038/s41467-022-29069-y (PMC8931119; doi:10.1038/s41467-022-29069-y)
Supplement: Supplementary file 13 — Source Data [file 41467_2022_29069_MOESM13_ESM.xlsx]

## Sheet: Figure 6 raw
		Halo diameter Plate 1	Halo diameter Plate 2	Halo diameter Plate 3	Halo diameter Plate 4	Halo diameter Plate 5	Halo diameter Plate 6	Halo diameter Plate 7	Halo diameter Plate 8	Halo diameter Plate 9			7hr average halo diameter (mm)	24hr average halo diameter (mm)		standard deviations	standard deviation
7 hr	WT	29	27	29	25	27	28	27	29	28		WT	27.6667			1.24722
	fliC	2	2	2	2	2	3	2	2	3	1.24601e-19	fliC	2.22222			0.41574
	pGEN-fliC	11	11	10	9	10	11	9	9	9		pGEN-fliC	9.88889	33		0.87489	3.43188
	NNFF	2	2	3	3	3	3	2	3	3	6.27283e-13	NNFF	2.66667	5.88889		0.471405	1.36987
	NNRR	3	3	3	3	4	3	3	3	3	5.96542e-13	NNRR	3.11111	7.55556		0.31427	0.831479
		Halo diameter Plate 1	Halo diameter Plate 2	Halo diameter Plate 3	Halo diameter Plate 4	Halo diameter Plate 5	Halo diameter Plate 6	Halo diameter Plate 7	Halo diameter Plate 8	Halo diameter Plate 9
24 hr	WT	full plate here - make comparisons to complement
	fliC
	pGEN-fliC	33	31	32	31	39	33	30	29	39
	NNFF	9	5	7	6	5	5	4	6	6	5.41285e-13
	NNRR	9	8	8	7	7	6	8	8	7	7.15331e-13
			0.66	0.82	0.97	1.12	1.27	1.97	2.12	2.27
			0.66	0.82	0.97	1.12	1.27	1.97	2.12	2.27
			0.66	0.82	0.97	1.12	1.27	1.97	2.12	2.27
			0.66	0.82	0.97	1.12	1.27	1.97	2.12	2.27
			0.66	0.82	0.97	1.12	1.27	1.97	2.12	2.27
			0.66	0.82	0.97	1.12	1.27	1.97	2.12	2.27
			0.66	0.82	0.97	1.12	1.27	1.97	2.12	2.27
			0.66	0.82	0.97	1.12	1.27	1.97	2.12	2.27
			0.66	0.82	0.97	1.12	1.27	1.97	2.12	2.27
		plate #	Wt 7 hrs	flic 7hrs	pgen-flic 7 hours	NNFF 7 hours	NNRR 7 hours	Wt 24 hrs	flic 24 hours	pgen-flic 24 hours	NNFF 24 hours	NNRR 24 hours
		1	29	2	11	2	3	full plate	no change	33	9	9
		2	27	2	11	2	3	full plate	no change	31	5	8
		3	29	2	10	3	3	full plate	no change	32	7	8
		4	25	2	9	3	3	full plate	no change	31	6	7
		5	27	2	10	3	4	full plate	no change	39	5	7
		6	28	3	11	3	3	full plate	no change	33	5	6
		7	27	2	9	2	3	full plate	no change	30	4	8
		8	29	2	9	3	3	full plate	no change	29	6	8
		9	28	3	9	3	3	full plate	no change	39	6	7

## Sheet: Figure 6c
plate #	Wt 7 hrs	flic 7hrs	pgen-flic 7 hours	NNFF 7 hours	NNRR 7 hours	Wt 24 hrs	flic 24 hours	pgen-flic 24 hours	NNFF 24 hours	NNRR 24 hours				7hr average halo diameter (mm)	24hr average halo diameter (mm)		standard deviations	standard deviation
1	29	2	11	2	3	full plate	no change	33	9	9				27.6667			1.24722
2	27	2	11	2	3	full plate	no change	31	5	8				2.22222			0.41574
3	29	2	10	3	3	full plate	no change	32	7	8				9.88889	33		0.87489	3.43188
4	25	2	9	3	3	full plate	no change	31	6	7				2.66667	5.88889		0.471405	1.36987
5	27	2	10	3	4	full plate	no change	39	5	7				3.11111	7.55556		0.31427	0.831479
6	28	3	11	3	3	full plate	no change	33	5	6
7	27	2	9	2	3	full plate	no change	30	4	8
8	29	2	9	3	3	full plate	no change	29	6	8
9	28	3	9	3	3	full plate	no change	39	6	7

## Sheet: Figure 7b
sample	image #	flagella #	time point	diameter (µm)	radius (µm)	wavelength (µm)	l	l^2	a^2	l^2+a^2	𝜏	𝜅	tanθ	θ (rad)	θ (°)	waveform	x pos	y pos		EHEC Normal pitch	Normal	Intermediate	Semi-coiled	Curly I	Curly II		Normal	Intermediate	Semi-coiled	Curly I	Curly II													H7 Tumbling time
EHEC H7 WT	22	1	54	0.77	0.385	2.1	0.334225	0.111707	0.148225	0.259932	1.28582	1.48116	1.15192	0.855877	49.0418	Normal				2.31179	28	32	11	6	2		28	32	11	6	2
EHEC H7 WT	22	1	95	0.45	0.225	1.83	0.291254	0.0848286	0.050625	0.135454	2.15021	1.66109	0.772523	0.657761	37.6897	Normal II				EHEC Normal II Pitch	Achromobacter						20	19	5	1	0
EHEC H7 WT	22	1	48	0.5	0.25	2.05	0.326268	0.106451	0.0625	0.168951	1.93114	1.47972	0.766242	0.653815	37.4636	Normal II			0.238548	1.79613	Normal	Intermediate	Semi-coiled	Curly I	Curly II		19	11	3	3	1
EHEC H7 WT	22	2	89	0.7	0.35	1.85	0.294437	0.0866929	0.1225	0.209193	1.40749	1.6731	1.18871	0.871406	49.9315	Semi-coiled				EHEC Semi-coiled Pitch	20	19	5	1	0		22	0	14	29	11
EHEC H7 WT	23	1	46	0.3	0.15	1.3	0.206901	0.0428082	0.0225	0.0653082	3.16808	2.2968	0.724983	0.627297	35.9441	curly		0.596364	0.298182	1.52545	Normal	Intermediate	Semi-coiled	Curly I	Curly II
EHEC H7 WT	20	1	57	0.44	0.22	2.2	0.350141	0.122599	0.0484	0.170999	2.04762	1.28656	0.628319	0.560982	32.1443	Normal				EHEC Normal Angle	22	0	14	29	11
EHEC H7 WT	21	1	47	0.5	0.25	1.45	0.230775	0.0532569	0.0625	0.115757	1.99361	2.1597	1.08331	0.825365	47.2934	semi-coiled				29.8452	NNFF
EHEC H7 WT	21	1	44	0.3	0.15	1.61	0.256239	0.0656587	0.0225	0.0881587	2.90657	1.70148	0.58539	0.529608	30.3465	Normal				EHEC Normal II Angle	Normal	Intermediate	Semi-coiled	Curly I	Curly II
EHEC H7 WT	21	1	80	0.26	0.13	1.22	0.194169	0.0377016	0.0169	0.0546016	3.5561	2.38088	0.66952	0.589975	33.8056	curly I				39.9882	19	11	3	3	1
EHEC H7 WT	21	2	25	0.41	0.205	2.1	0.334225	0.111707	0.042025	0.153732	2.17408	1.33349	0.613359	0.550184	31.5255	Normal				EHEHEC SC Angle
EHEC H7 WT	20	1	38	0.36	0.18	2.4	0.381972	0.145903	0.0324	0.178303	2.14227	1.00952	0.471239	0.440375	25.2335	Normal				50.9057
EHEC H7 WT	20	2	38	0.37	0.185	2.2	0.350141	0.122599	0.034225	0.156824	2.2327	1.17967	0.528359	0.486076	27.8522	Normal				EHEC C I angle
EHEC H7 WT	20	3	38	0.51	0.255	1.83	0.291254	0.0848286	0.065025	0.149854	1.94359	1.70166	0.875526	0.719128	41.206	Normal II				34.6738							0.0971192	0.0485596	0.237347
EHEC H7 WT	20	3	25	0.4	0.2	2.6	0.413803	0.171233	0.04	0.211233	1.95899	0.946823	0.483322	0.450216	25.7974	Normal				EHEC CII angle
EHEC H7 WT	20	4	66	0.47	0.235	1.81	0.28807	0.0829846	0.055225	0.13821	2.0843	1.70032	0.815773	0.684285	39.2095	Normal II				42.1011
EHEC H7 WT	20	4	80	0.41	0.205	2.42	0.385155	0.148344	0.042025	0.190369	2.0232	1.07685	0.532253	0.489116	28.0264	Normal				Achromobacter Normal P
EHEC H7 WT	20	4	72	0.24	0.12	1.32	0.210085	0.0441355	0.0144	0.0585355	3.58901	2.05004	0.571199	0.518973	29.7371	Curly I				2.35526										Bacteria	Waveform	Pitch	Diameter	𝜏	𝜅	θ (°)
EHEC H7 WT	20	5	42	0.46	0.23	1.81	0.28807	0.0829846	0.0529	0.135885	2.11996	1.69261	0.798416	0.673774	38.6073	Normal II				Achromobacter Normal ang										EHEC H7 Wt	Normal	2.32964	0.423462	-2.05467	1.21912	30.7821
EHEC H7 WT	20	6	42	0.38	0.19	1.84	0.292845	0.0857582	0.0361	0.121858	2.40316	1.55919	0.648807	0.575536	32.9782	Normal														EHEC H7 Wt	Normal II	1.79613	0.477097	2.0771	1.72299	39.9882
EHEC H7 WT	20	7	42	0.35	0.175	2.33	0.370831	0.137516	0.030625	0.168141	2.20548	1.0408	0.471913	0.440927	25.2651	Normal				Bacteria	Waveform	Pitch	Diameter	𝜏	𝜅	θ (°)	Pitch std dev	Diameter std dev		EHEC H7 Wt	Semi-coiled	1.52545	0.596364	1.64573	2.01228	50.9057
EHEC H7 WT	19	1	4	0.52	0.26	2.06	0.327859	0.107492	0.0676	0.175092	1.8725	1.48494	0.793023	0.670472	38.4181	Normal II				EHEC H7 Wt	Normal	2.32964	0.423462	-2.06648	1.1933	30.1471	0.237347	0.0971192		EHEC H7 Wt	Curly I	1.25	0.273333	3.40461	2.3722	34.6738
EHEC H7 WT	19	1	16	0.36	0.18	2.63	0.418578	0.175207	0.0324	0.207607	2.0162	0.867022	0.430028	0.406122	23.2708	Normal				EHEC H7 Wt	Normal II	1.79613	0.477097	2.0771	1.72299	39.9882	0.154955			EHEC H7 Wt	Curly II	0.81	0.235	4.24356	3.80063	42.1011
EHEC H7 WT	19	2	56	0.55	0.275	2.02	0.321493	0.103358	0.075625	0.178983	1.79622	1.53646	0.855384	0.707612	40.5461	Normal II				EHEC H7 Wt	Semi-coiled	1.52545	0.596364	1.64573	2.01228	50.9057	0.157122			Achromobacter	Normal	2.35526	0.427895	-2.03694	1.14072	29.4762
EHEC H7 WT	19	3	56	0.43	0.215	1.66	0.264197	0.0698002	0.046225	0.116025	2.27707	1.85305	0.813786	0.683091	39.1411	Normal II				EHEC H7 Wt	Curly I	1.25	0.273333	3.40461	2.3722	34.6738	0.149933			Achromobacter	Normal II	1.69158	0.434211	2.25851	1.82091	38.8813
EHEC H7 WT	19	3	66	0.4	0.2	1.94	0.308761	0.0953331	0.04	0.135333	2.28149	1.47784	0.647751	0.574793	32.9356	Normal				Achromobacter	Normal	2.35526	0.427895	-2.03694	1.14072	29.4762				Achromobacter	Semi-coiled	1.328	0.544	1.75575	2.24989	52.1471
EHEC H7 WT	19	4	92	0.5	0.25	1.62	0.257831	0.0664768	0.0625	0.128977	1.99905	1.93833	0.969627	0.769979	44.1198	Semi-coiled				Achromobacter	Normal II	1.69158	0.434211	2.25851	1.82091	38.8813				E. coli K12	Normal	2.47952	0.407619	2.01209	1.02542	27.1592
EHEC H7 WT	19	4	95	0.33	0.165	2.05	0.326268	0.106451	0.027225	0.133676	2.44074	1.23433	0.50572	0.468213	26.8286	Normal				E. coli K12	Normal	2.47952	0.407619	2.01209	1.02542	27.1592				E. coli K12	Semi-coiled	1.33937	0.579375	1.65031	2.21938	53.5022
EHEC H7 WT	19	5	99	0.42	0.21	2.25	0.358099	0.128235	0.0441	0.172335	2.07793	1.21856	0.586431	0.530382	30.3909	Normal				E. coli K12	Semi-coiled	1.33937	0.579375	1.65031	2.21938	53.5022				E. coli K12	Curly I	0.901429	0.333929	2.967	3.43072	49.2192
EHEC H7 WT	19	6	99	0.53	0.265	1.49	0.237141	0.0562358	0.070225	0.126461	1.87521	2.09551	1.11748	0.840822	48.1791	semi-coiled				E. coli K12	Curly I	0.901429	0.333929	2.967	3.43072	49.2192				E. coli K12	Curly II	0.8	0.222222	4.51309	3.86325	40.831
EHEC H7 WT	19	7	100	0.34	0.17	2.06	0.327859	0.107492	0.0289	0.136392	2.40381	1.24641	0.518515	0.47835	27.4094	Normal				E. coli K12	Curly II	0.8	0.222222	4.51309	3.86325	40.831
EHEC H7 WT	19	8	83	0.45	0.225	1.55	0.24669	0.060856	0.050625	0.111481	2.21284	2.01828	0.912075	0.739447	42.3703	Normal II				EHEC H7 Wt	Curly II	0.81	0.235	4.24356	3.80063	42.1011
EHEC H7 WT	19	9	87	0.33	0.165	1.1	0.17507	0.0306497	0.027225	0.0578747	3.02499	2.85099	0.942478	0.755794	43.307	curly I				Achromobacter	Semi-coiled	1.328	0.544	1.75575	2.24989	52.1471
EHEC H7 WT	18	1	5	0.53	0.265	1.2	0.190986	0.0364756	0.070225	0.106701	1.78992	2.48358	1.38754	0.946311	54.2236	Semi-coiled				Hotani Normal
EHEC H7 WT	18	1	2	0.5	0.25	2.09	0.332634	0.110645	0.0625	0.173145	1.92113	1.44387	0.751577	0.64451	36.9304	Normal II				Hotani Normal
EHEC H7 WT	18	2	26	0.4	0.2	1.62	0.257831	0.0664768	0.04	0.106477	2.42148	1.87834	0.775702	0.659748	37.8036	Normal II
EHEC H7 WT	18	3	82	0.44	0.22	2.2	0.350141	0.122599	0.0484	0.170999	2.04762	1.28656	0.628319	0.560982	32.1443	Normal	0.272	1.328	0.211358
EHEC H7 WT	18	4	74	0.45	0.225	1.78	0.283296	0.0802565	0.050625	0.130882	2.16452	1.71911	0.794223	0.671208	38.4602	Normal II
EHEC H7 WT	18	4	78	0.3	0.15	2.16	0.343775	0.118181	0.0225	0.140681	2.44365	1.06624	0.436332	0.41143	23.5749	Normal
EHEC H7 WT	18	5	69	0.39	0.195	1.78	0.283296	0.0802565	0.038025	0.118282	2.3951	1.64861	0.688326	0.602848	34.5432	Normal II
EHEC H7 WT	18	6	81	0.38	0.19	2.82	0.448817	0.201437	0.0361	0.237537	1.88946	0.799877	0.423335	0.40046	22.9463	Normal
EHEC H7 WT	17	1	1	0.51	0.255	2.39	0.38038	0.144689	0.065025	0.209714	1.8138	1.21594	0.670382	0.59057	33.8397	Normal	41.75	44.83
EHEC H7 WT	17	1	6	0.63	0.315	1.88	0.299211	0.0895274	0.099225	0.188752	1.58521	1.66885	1.05277	0.811098	46.4759	Normal II	~	~
EHEC H7 WT	17	2	75	0.48	0.24	1.71	0.272155	0.0740683	0.0576	0.131668	2.06697	1.82276	0.881851	0.722697	41.4105	Normal II	51.95	51
EHEC H7 WT	17	2	79	0.4	0.2	1.79	0.284887	0.0811608	0.04	0.121161	2.35132	1.6507	0.702032	0.612088	35.0727	Normal II
EHEC H7 WT	17	3	93	0.39	0.195	2.19	0.348549	0.121487	0.038025	0.159512	2.1851	1.22248	0.559462	0.510078	29.2275	Normal
EHEC H7 WT	17	3	91	0.42	0.21	1.81	0.28807	0.0829846	0.0441	0.127085	2.26676	1.65244	0.728988	0.629917	36.0943	Normal II
EHEC H7 WT	17	4	97	0.72	0.36	1.61	0.256239	0.0656587	0.1296	0.195259	1.31231	1.84371	1.40494	0.95221	54.5617	Semi-coiled
EHEC H7 WT	16	1	47	0.3	0.15	1.21	0.192577	0.0370861	0.0225	0.0595861	3.23192	2.51737	0.778907	0.661747	37.9181	Curly I	25.66	16.61
EHEC H7 WT	16	1	46	0.48	0.24	1.83	0.291254	0.0848286	0.0576	0.142429	2.04491	1.68505	0.824024	0.689219	39.4923	Normal II
EHEC H7 WT	16	2	55	0.37	0.185	1.72	0.273747	0.0749371	0.034225	0.109162	2.50771	1.69473	0.675808	0.594304	34.0536	Normal II
EHEC H7 WT	16	3	45	0.27	0.135	0.78	0.124141	0.015411	0.018225	0.033636	3.69072	4.01356	1.08747	0.827278	47.403	Curly II	31.2	26.4
EHEC H7 WT	16	3	47	0.27	0.135	1	0.159155	0.0253303	0.018225	0.0435553	3.65409	3.09951	0.84823	0.703466	40.3086	Curly I
EHEC H7 WT	16	4	42	0.5	0.25	2.26	0.35969	0.129377	0.0625	0.191877	1.87459	1.30292	0.695043	0.607391	34.8035	Normal
EHEC H7 WT	16	5	92	0.52	0.26	2.2	0.350141	0.122599	0.0676	0.190199	1.84092	1.36699	0.742558	0.638721	36.5987	Normal
EHEC H7 WT	16	6	93	0.2	0.1	0.84	0.13369	0.0178731	0.01	0.0278731	4.79639	3.58769	0.747998	0.642219	36.7991	Curly II
EHEC H7 WT	15	1	1	0.33	0.165	2.56	0.407437	0.166005	0.027225	0.19323	2.10856	0.853906	0.404971	0.384784	22.0481	Normal
EHEC H7 WT	15	2	29	0.6	0.3	1.97	0.313535	0.0983043	0.09	0.188304	1.66505	1.59317	0.95683	0.763341	43.7394	Normal II
EHEC H7 WT	15	2	14	0.5	0.25	1.6	0.254648	0.0648456	0.0625	0.127346	1.99966	1.96316	0.981748	0.776188	44.4756	Normal II
EHEC H7 WT	15	3	72	0.52	0.26	2.6	0.413803	0.171233	0.0676	0.238833	1.7326	1.08863	0.628319	0.560982	32.1443	Normal
EHEC H7 WT	15	4	10	0.5	0.25	1.87	0.29762	0.0885775	0.0625	0.151078	1.96998	1.65478	0.839998	0.698659	40.0331	Normal II
EHEC H7 WT	15	5	33	0.55	0.275	1.55	0.24669	0.060856	0.075625	0.136481	1.80751	2.01493	1.11476	0.839611	48.1097	semi-coiled
EHEC H7 WT	15	6	50	0.49	0.245	1.76	0.280113	0.0784631	0.060025	0.138488	2.02265	1.7691	0.874648	0.718631	41.1775	Normal II
EHEC H7 WT	15	7	28	0.35	0.175	2.34	0.372423	0.138699	0.030625	0.169324	2.19947	1.03352	0.469896	0.439276	25.1705	Normal
EHEC H7 WT	15	8	73	0.55	0.275	1.51	0.240324	0.0577556	0.075625	0.133381	1.80179	2.06177	1.14429	0.852587	48.8532	Semi-coiled
EHEC H7 WT	15	9	65	0.43	0.215	2.02	0.321493	0.103358	0.046225	0.149583	2.14927	1.43733	0.668755	0.589447	33.7753	Normal
EHEC H7 WT	14	1	1	0.64	0.32	1.97	0.313535	0.0983043	0.1024	0.200704	1.56217	1.59439	1.02062	0.795602	45.588	Normal II
EHEC H7 WT	14	1	3	0.44	0.22	2.3	0.366056	0.133997	0.0484	0.182397	2.00692	1.20616	0.601	0.541155	31.0082	Normal
EHEC H7 WT	14	2	26	0.47	0.235	1.74	0.27693	0.07669	0.055225	0.131915	2.0993	1.78145	0.848591	0.703676	40.3206	Normal II
EHEC H7 WT	14	3	27	0.27	0.135	1.45	0.230775	0.0532569	0.018225	0.0714819	3.22843	1.88859	0.584986	0.529307	30.3293	curly I
EHEC H7 WT	14	4	50	0.43	0.215	1.8	0.286479	0.0820702	0.046225	0.128295	2.23297	1.67582	0.750492	0.643816	36.8906	Normal II
EHEC H7 WT	14	4	30	0.7	0.35	1.42	0.226	0.051076	0.1225	0.173576	1.30202	2.01641	1.54867	0.99744	57.1533	semi-coiled
EHEC H7 WT	14	5	11	0.7	0.35	1.55	0.24669	0.060856	0.1225	0.183356	1.34542	1.90885	1.41878	0.956837	54.8267	semi-coiled
EHEC H7 WT	14	6	91	0.45	0.225	1.5	0.238732	0.0569932	0.050625	0.107618	2.21833	2.09073	0.942478	0.755794	43.307	Normal II
EHEC H7 WT	14	6	88	0.46	0.23	1.91	0.303986	0.0924075	0.0529	0.145307	2.09202	1.58285	0.756614	0.647721	37.1144	Normal II
EHEC H7 WT	14	7	91	0.55	0.275	2.43	0.386747	0.149573	0.075625	0.225198	1.71736	1.22115	0.71106	0.61811	35.4177	Normal
EHEC H7 WT	14	8	9	0.48	0.24	1.64	0.261014	0.0681284	0.0576	0.125728	2.07602	1.90888	0.919491	0.74348	42.6014	Normal II
EHEC H7 WT	14	9	100	0.52	0.26	2.67	0.424944	0.180577	0.0676	0.248177	1.71226	1.04764	0.611846	0.549084	31.4625	Normal
EHEC H7 WT	14	10	100	0.33	0.165	2.48	0.394704	0.155791	0.027225	0.183016	2.15666	0.901558	0.418035	0.395956	22.6883	Normal
EHEC H7 WT	13	1	1	0.58	0.29	1.53	0.243507	0.0592957	0.0841	0.143396	1.69815	2.02238	1.19093	0.872324	49.9842	Semi-coiled
EHEC H7 WT	13	2	5	0.48	0.24	1.81	0.28807	0.0829846	0.0576	0.140585	2.04909	1.70716	0.83313	0.694618	39.8016	Normal II
EHEC H7 WT	13	3	5	0.37	0.185	2.37	0.377197	0.142278	0.034225	0.176503	2.13706	1.04814	0.49046	0.455986	26.128	Normal							Bacteria	𝜏	𝜅				Bacteria	𝜏	𝜅
EHEC H7 WT	13	3	8	0.49	0.245	1.8	0.286479	0.0820702	0.060025	0.142095	2.01611	1.7242	0.855211	0.707512	40.5404	Normal II							EHEC H7 Wt	-2.06648	1.1933				EHEC H7 Wt	-2.06648	1.1933
EHEC H7 WT	13	4	6	0.45	0.225	1.51	0.240324	0.0577556	0.050625	0.108381	2.21741	2.07602	0.936236	0.752478	43.117	Normal II							EHEC H7 Wt	2.0771	1.72299				EHEC H7 Wt	2.0771	1.72299
EHEC H7 WT	13	4	12	0.51	0.255	2.22	0.353324	0.124838	0.065025	0.189863	1.86094	1.34307	0.721717	0.625153	35.8213	Normal							EHEC H7 Wt	1.64573	2.01228				EHEC H7 Wt	1.64573	2.01228
achro	7	1	63	0.45	0.225	1.72	0.273747	0.0749371	0.050625	0.125562	2.18017	1.79194	0.821928	0.68797	39.4207	Normal II							EHEC H7 Wt	3.40461	2.3722				EHEC H7 Wt	3.40461	2.3722
achro	7	1	66	0.42	0.21	1.73	0.275338	0.075811	0.0441	0.119911	2.29619	1.7513	0.762699	0.651579	37.3355	Normal II							Achromobacter	-2.03694	1.14072				EHEC H7 Wt	4.24356	3.80063
achro	7	1	44	0.53	0.265	1.51	0.240324	0.0577556	0.070225	0.127981	1.87782	2.07063	1.10268	0.834192	47.7992	Semi-coiled							Achromobacter	2.25851	1.82091				Achromobacter	-2.03694	1.14072
achro	7	1	50	0.38	0.19	2.39	0.38038	0.144689	0.0361	0.180789	2.104	1.05095	0.4995	0.463248	26.5441	Normal							E. coli K12	2.01209	1.02542				Achromobacter	2.25851	1.82091
achro	7	1	86	0.4	0.2	1.59	0.253056	0.0640375	0.04	0.104038	2.43236	1.92238	0.790338	0.668822	38.3235	Normal II							E. coli K12	1.65031	2.21938				Achromobacter	1.75575	2.24989
achro	7	1	45	0.38	0.19	1.47	0.233958	0.0547362	0.0361	0.0908362	2.5756	2.09168	0.812112	0.682083	39.0834	Normal II							E. coli K12	2.967	3.43072				E. coli K12	2.01209	1.02542
achro	7	2	76	0.45	0.225	1.33	0.211676	0.0448068	0.050625	0.0954318	2.21809	2.35771	1.06294	0.815901	46.7511	Semi-coiled							E. coli K12	4.51309	3.86325				E. coli K12	1.65031	2.21938
achro	7	3	93	0.44	0.22	1.88	0.299211	0.0895274	0.0484	0.137927	2.16934	1.59504	0.735266	0.634005	36.3285	Normal II							EHEC H7 Wt	4.24356	3.80063				E. coli K12	2.967	3.43072
achro	7	4	9	0.28	0.14	1.4	0.222817	0.0496474	0.0196	0.0692474	3.21769	2.02174	0.628319	0.560982	32.1443	Normal							Achromobacter	1.75575	2.24989				E. coli K12	4.51309	3.86325
achro	7	5	92	0.37	0.185	2.3	0.366056	0.133997	0.034225	0.168222	2.17603	1.09974	0.505387	0.467948	26.8134	Normal
achro	7	6	40	0.6	0.3	2.66	0.423352	0.179227	0.09	0.269227	1.57247	1.1143	0.70863	0.616494	35.3251	Normal
achro	7	6	48	0.48	0.24	1.92	0.305577	0.0933776	0.0576	0.150978	2.02399	1.58964	0.785398	0.665774	38.1488	Normal II
achro	7	7	79	0.42	0.21	1.72	0.273747	0.0749371	0.0441	0.119037	2.29967	1.76416	0.767133	0.654376	37.4958	Normal II
achro	7	7	82	0.3	0.15	2.05	0.326268	0.106451	0.0225	0.128951	2.53018	1.16324	0.459745	0.430928	24.6922	Normal
achro	7	8	59	0.4	0.2	1.63	0.259423	0.0673001	0.04	0.1073	2.41773	1.86393	0.770943	0.65677	37.6329	Normal II
achro	7	8	62	0.45	0.225	2.18	0.346958	0.12038	0.050625	0.171005	2.02894	1.31575	0.648494	0.575316	32.9656	Normal
achro	7	9	65	0.42	0.21	1.71	0.272155	0.0740683	0.0441	0.118168	2.30311	1.77713	0.771619	0.657194	37.6572	Normal II
achro	7	10	83	0.37	0.185	2.31	0.367648	0.135165	0.034225	0.16939	2.17042	1.09215	0.503199	0.466203	26.7135	Normal
achro	7	11	88	0.48	0.24	1.85	0.294437	0.0866929	0.0576	0.144293	2.04055	1.66328	0.815116	0.68389	39.1869	Normal II
achro	7	12	20	0.53	0.265	1.74	0.27693	0.07669	0.070225	0.146915	1.88496	1.80376	0.956922	0.763389	43.7422	Normal II
achro	7	12	22	0.4	0.2	2.1	0.334225	0.111707	0.04	0.151707	2.2031	1.31833	0.598399	0.539241	30.8985	Normal
achro	7	13	33	0.4	0.2	1.75	0.278521	0.077574	0.04	0.117574	2.3689	1.70106	0.718078	0.622756	35.6839	Normal II
achro	7	13	31	0.44	0.22	2.44	0.388338	0.150806	0.0484	0.199206	1.94943	1.10438	0.566517	0.515435	29.5345	Normal
achro	7	14	35	0.52	0.26	2.55	0.405845	0.16471	0.0676	0.23231	1.747	1.11919	0.640639	0.569766	32.6476	Normal
achro	7	15	60	0.45	0.225	2.4	0.381972	0.145903	0.050625	0.196528	1.94361	1.14488	0.589049	0.532328	30.5024	Normal
achro	8	1	77	0.45	0.225	1.51	0.240324	0.0577556	0.050625	0.108381	2.21741	2.07602	0.936236	0.752478	43.117	Normal II
achro	8	2	63	0.5	0.25	1.76	0.280113	0.0784631	0.0625	0.140963	1.98713	1.77351	0.892498	0.728655	41.7519	Normal II
achro	8	2	66	0.37	0.185	2.03	0.323085	0.104384	0.034225	0.138609	2.33091	1.33469	0.572606	0.520033	29.7979	Normal
achro	8	3	64	0.4	0.2	2	0.31831	0.101321	0.04	0.141321	2.25239	1.41522	0.628319	0.560982	32.1443	Normal
achro	8	4	64	0.3	0.15	2.3	0.366056	0.133997	0.0225	0.156497	2.33906	0.958483	0.409773	0.388903	22.2841	Normal
achro	8	5	100	0.41	0.205	1.46	0.232366	0.0539941	0.042025	0.0960191	2.42	2.13499	0.882228	0.722909	41.4227	Normal II
achro	8	6	73	0.65	0.325	0.8	0.127324	0.0162114	0.105625	0.121836	1.04504	2.66751	2.55254	1.19741	68.6115	Semi-coiled
achro	8	6	69	0.43	0.215	1.59	0.253056	0.0640375	0.046225	0.110263	2.29504	1.94989	0.849613	0.704269	40.3546	Normal II
achro	8	7	69	0.37	0.185	2.34	0.372423	0.138699	0.034225	0.172924	2.15368	1.06984	0.496748	0.461042	26.4177	Normal
achro	8	8	61	0.55	0.275	1.53	0.243507	0.0592957	0.075625	0.134921	1.80482	2.03823	1.12933	0.846061	48.4793	Semi-coiled
achro	8	8	70	0.42	0.21	1.82	0.289662	0.0839041	0.0441	0.128004	2.26291	1.64057	0.724983	0.627297	35.9441	Normal II
achro	8	9	32	0.5	0.25	2.42	0.385155	0.148344	0.0625	0.210844	1.82673	1.18571	0.649089	0.575735	32.9896	Normal
achro	8	10	76	0.38	0.19	2.27	0.361282	0.130524	0.0361	0.166624	2.16824	1.14029	0.525905	0.484156	27.7422	Normal
achro	8	11	74	0.54	0.27	1.47	0.233958	0.0547362	0.0729	0.127636	1.833	2.11539	1.15405	0.856795	49.0944	Semi-coiled
achro	8	12	74	0.6	0.3	2.92	0.464732	0.215976	0.09	0.305976	1.51885	0.980468	0.645533	0.573228	32.846	Normal
achro	8	13	56	0.37	0.185	2.37	0.377197	0.142278	0.034225	0.176503	2.13706	1.04814	0.49046	0.455986	26.128	Normal
achro	8	14	11	0.4	0.2	1.64	0.261014	0.0681284	0.04	0.108128	2.41393	1.84965	0.766242	0.653815	37.4636	Normal II
achro	8	15	11	0.42	0.21	1.65	0.262606	0.0689617	0.0441	0.113062	2.32268	1.85739	0.799678	0.674545	38.6514	Normal II
achro	8	16	66	0.48	0.24	2.33	0.370831	0.137516	0.0576	0.195116	1.90057	1.23004	0.647195	0.574401	32.9132	Normal
achro	9	1	13	0.56	0.28	2.33	0.370831	0.137516	0.0784	0.215916	1.71748	1.2968	0.755061	0.646732	37.0578	Normal
achro	9	2	18	0.42	0.21	2.64	0.420169	0.176542	0.0441	0.220642	1.9043	0.951768	0.499799	0.463487	26.5578	Normal
achro	10	1	1	0.33	0.165	1.12	0.178254	0.0317743	0.027225	0.0589993	3.02128	2.79664	0.925648	0.746806	42.792	Curly I
E coli K12	Red 54	1	54	0.35	0.175	2.26	0.35969	0.129377	0.030625	0.160002	2.24804	1.09374	0.48653	0.452814	25.9462	Normal
E coli K12	Red 54	2	49	0.45	0.225	1.63	0.259423	0.0673001	0.050625	0.117925	2.19989	1.90799	0.867311	0.714458	40.9385	Normal II
E coli K12	Red 54	3	97	0.42	0.21	0.92	0.146423	0.0214396	0.0441	0.0655396	2.23411	3.20417	1.43421	0.961918	55.1179	Curly I
E coli K12	Red 55	1	61	0.22	0.11	1	0.159155	0.0253303	0.0121	0.0374303	4.25204	2.9388	0.69115	0.604762	34.6529	Curly II
E coli K12	Red 56	1	1	0.33	0.165	0.87	0.138465	0.0191725	0.027225	0.0463975	2.98432	3.55623	1.19164	0.872617	50.001	Curly I
E coli K12	Red 56	2	13	0.43	0.215	2.42	0.385155	0.148344	0.046225	0.194569	1.97953	1.105	0.558217	0.50913	29.1731	Normal
E coli K12	Red 57	1	2	0.67	0.335	1.29	0.20531	0.0421521	0.112225	0.154377	1.32992	2.17001	1.63168	1.02097	58.5016	Semi-coiled
E coli K12	Red 57	2	4	0.27	0.135	0.82	0.130507	0.0170321	0.018225	0.0352571	3.70158	3.82902	1.03443	0.802319	45.9729	Curly II
E coli K12	Red 57	2	30	0.38	0.19	1.05	0.167113	0.0279267	0.0361	0.0640267	2.61005	2.96751	1.13696	0.849401	48.6706	Curly I
E coli K12	Red 57	3	23	0.56	0.28	1.41	0.224408	0.0503592	0.0784	0.128759	1.74285	2.1746	1.24772	0.895166	51.293	Semi-coiled
E coli K12	Red 57	4	100	0.32	0.16	0.78	0.124141	0.015411	0.0256	0.041011	3.02702	3.9014	1.28886	0.910936	52.1967	Curly II
E coli K12	Red 57	5	100	0.18	0.09	0.73	0.116183	0.0134985	0.0081	0.0215985	5.37922	4.16695	0.774639	0.659085	37.7656	Curly II
E coli K12	Red 58	1	77	0.66	0.33	2.79	0.444042	0.197174	0.1089	0.306074	1.45077	1.07817	0.743172	0.639117	36.6214	Normal
E coli K12	Red 58	1	80	0.33	0.165	0.8	0.127324	0.0162114	0.027225	0.0434364	2.93127	3.79866	1.29591	0.913576	52.3479	curly I
E coli K12	Red 58	2	79	0.2	0.1	0.7	0.111408	0.0124118	0.01	0.0224118	4.97096	4.46193	0.897598	0.731486	41.9142	Curly II
E coli K12	Red 59	1	6	0.37	0.185	2.56	0.407437	0.166005	0.034225	0.20023	2.03485	0.923939	0.454058	0.426224	24.4226	Normal
E coli K12	Red 59	2	6	0.3	0.15	0.88	0.140056	0.0196158	0.0225	0.0421158	3.32551	3.56161	1.071	0.819667	46.9669	Curly I
E coli K12	Red 59	3	17	0.2	0.1	0.76	0.120958	0.0146308	0.01	0.0246308	4.91084	4.05996	0.826735	0.690831	39.5846	Curly II
E coli K12	Red 59	4	21	0.45	0.225	0.85	0.135282	0.0183011	0.050625	0.0689261	1.96271	3.26436	1.6632	1.02946	58.9879	Curly I
E coli K12	Red 59	5	21	0.23	0.115	0.83	0.132099	0.01745	0.013225	0.030675	4.30639	3.74898	0.870562	0.716311	41.0446	Curly II
E coli K12	Red 59	6	52	0.47	0.235	2.61	0.415394	0.172553	0.055225	0.227778	1.82368	1.03171	0.565727	0.514838	29.5002	Normal
E coli K12	Red 59	7	51	0.31	0.155	0.75	0.119366	0.0142483	0.024025	0.0382733	3.11879	4.04982	1.29852	0.914552	52.4038	Curly I
E coli K12	Red 59	8	91	0.39	0.195	2.5	0.397887	0.158314	0.038025	0.196339	2.02653	0.993178	0.490088	0.455687	26.1109	Normal
E coli K12	Red 61	1	29	0.3	0.15	2.2	0.350141	0.122599	0.0225	0.145099	2.41312	1.03378	0.428399	0.404746	23.192	Normal
E coli K12	Red 63	1	66	0.2	0.1	0.74	0.117775	0.0138709	0.01	0.0238709	4.93382	4.18921	0.849079	0.703959	40.3369	Curly II
E coli K12	Red 67	1	70	0.7	0.35	1.23	0.195761	0.0383222	0.1225	0.160822	1.21725	2.17632	1.7879	1.06083	60.7855	semi-coiled
E coli K12	Red 67	2	20	0.3	0.15	0.82	0.130507	0.0170321	0.0225	0.0395321	3.30129	3.79439	1.14936	0.854778	48.9788	curly I
E coli K12	Red 67	3	22	0.62	0.31	1.23	0.195761	0.0383222	0.0961	0.134422	1.45631	2.30617	1.58357	1.00755	57.7324	semi-coiled
E coli K12	Red 68	1	1	0.32	0.16	0.92	0.146423	0.0214396	0.0256	0.0470396	3.11275	3.40139	1.09273	0.829679	47.5406	curly I
E coli K12	Red 68	1	5	0.34	0.17	2.4	0.381972	0.145903	0.0289	0.174803	2.18516	0.972526	0.445059	0.418737	23.9937	Normal
E coli K12	Red 68	2	57	0.55	0.275	1.09	0.173479	0.0300949	0.075625	0.10572	1.64093	2.60121	1.58521	1.00801	57.7592	semi-coiled
E coli K12	Red 69	1	32	0.25	0.125	1.31	0.208493	0.0434693	0.015625	0.0590943	3.52814	2.11526	0.599541	0.540082	30.9467	curly I
E coli K12	Red 69	2	88	0.53	0.265	1.13	0.179845	0.0323443	0.070225	0.102569	1.7534	2.58362	1.47349	0.974536	55.8409	Semi-coiled
E coli K12	Red 69	2	87	0.28	0.14	1.08	0.171887	0.0295453	0.0196	0.0491453	3.49754	2.8487	0.814487	0.683512	39.1653	curly I
E coli K12	Red 71	1	1	0.49	0.245	2.51	0.399479	0.159583	0.060025	0.219608	1.81905	1.11562	0.613299	0.550141	31.5231	Normal
E coli K12	Red 71	2	65	0.57	0.285	1.54	0.245099	0.0600733	0.081225	0.141298	1.73462	2.01701	1.1628	0.860528	49.3083	semi-coiled
E coli K12	Red 71	2	58	0.3	0.15	0.86	0.136873	0.0187343	0.0225	0.0412343	3.3194	3.63775	1.0959	0.831124	47.6234	curly I
E coli K12	Red 71	3	42	0.4	0.2	0.77	0.122549	0.0150183	0.04	0.0550183	2.22743	3.63515	1.632	1.02106	58.5066	curly I
E coli K12	Red 72	1	1	0.57	0.285	1.14	0.181437	0.0329193	0.081225	0.114144	1.58954	2.49684	1.5708	1.00388	57.5226	semi-coiled
E coli K12	Red 72	1	4	0.37	0.185	2.48	0.394704	0.155791	0.034225	0.190016	2.07721	0.9736	0.468705	0.4383	25.1146	Normal
E coli K12	Red 72	1	65	0.51	0.255	1.54	0.245099	0.0600733	0.065025	0.125098	1.95925	2.0384	1.0404	0.805194	46.1376	semi-coiled
E coli K12	Red 72	2	1	0.7	0.35	1.2	0.190986	0.0364756	0.1225	0.158976	1.20135	2.2016	1.8326	1.07128	61.3844	semi-coiled
E coli K12	Red 72	2	9	0.45	0.225	0.8	0.127324	0.0162114	0.050625	0.0668364	1.90501	3.36643	1.76715	1.05584	60.4996	Curly I
E coli K12	Red 72	2	25	0.5	0.25	2.08	0.331042	0.109589	0.0625	0.172089	1.92367	1.45274	0.755191	0.646815	37.0625	Normal
E coli K12	Red 72	3	25	0.4	0.2	2.62	0.416986	0.173877	0.04	0.213877	1.94965	0.935116	0.479632	0.447221	25.6258	Normal
E coli K12	Red 72	4	35	0.26	0.13	0.71	0.113	0.012769	0.0169	0.029669	3.80869	4.38168	1.15044	0.855243	49.0054	Curly I
E coli K12	Red 72	5	93	0.33	0.165	0.72	0.114592	0.0131312	0.027225	0.0403562	2.8395	4.08859	1.4399	0.963775	55.2243	Curly I
E coli K12	Red 72	6	47	0.69	0.345	1.17	0.186211	0.0346746	0.119025	0.1537	1.21153	2.24464	1.85273	1.07586	61.6469	Semi-coiled
E coli K12	Red 72	7	9	0.33	0.165	0.75	0.119366	0.0142483	0.027225	0.0414733	2.87815	3.97846	1.3823	0.944517	54.1208	Curly I
E coli K12	Red 73	1	4	0.34	0.17	1.06	0.168704	0.0284611	0.0289	0.0573611	2.94109	2.96368	1.00768	0.789224	45.2225	Curly I
E coli K12	Red 73	2	30	0.2	0.1	0.8	0.127324	0.0162114	0.01	0.0262114	4.85758	3.81514	0.785398	0.665774	38.1488	Curly II
E coli K12	Red 73	3	32	0.31	0.155	0.88	0.140056	0.0196158	0.024025	0.0436408	3.2093	3.55172	1.1067	0.836002	47.9029	Curly I
E coli K12	Red 73	4	27	0.41	0.205	2.74	0.436085	0.19017	0.042025	0.232195	1.8781	0.88288	0.470092	0.439437	25.1797	Normal
E coli K12	Red 73	5	88	0.4	0.2	0.96	0.152789	0.0233444	0.04	0.0633444	2.41203	3.15734	1.309	0.918431	52.6261	Curly I
E coli K12	Red 74	1	1	0.38	0.19	0.82	0.130507	0.0170321	0.0361	0.0531321	2.45628	3.57599	1.45586	0.968931	55.5197	Curly I
E coli K12	Red 74	2	11	0.36	0.18	2.55	0.405845	0.16471	0.0324	0.19711	2.05898	0.913195	0.443519	0.417451	23.92	Normal
E coli K12	Red 74	3	47	0.42	0.21	2.74	0.436085	0.19017	0.0441	0.23427	1.86146	0.896403	0.481558	0.448785	25.7154	Normal
E coli K12	Red 74	3	49	0.52	0.26	1.3	0.206901	0.0428082	0.0676	0.110408	1.87397	2.3549	1.25664	0.898637	51.4919	Semi-coiled
E coli K12	Red 74	3	58	0.3	0.15	0.97	0.15438	0.0238333	0.0225	0.0463333	3.33195	3.23741	0.971627	0.771008	44.1788	Curly I
E coli K12	Red 74	4	84	0.3	0.15	0.98	0.155972	0.0243272	0.0225	0.0468272	3.33079	3.20327	0.961712	0.765883	43.8851	Curly I
E coli K12	Red 75	1	1	0.3	0.15	0.74	0.117775	0.0138709	0.0225	0.0363709	3.23816	4.12418	1.27362	0.905167	51.8661	Curly I
E coli K12	Red 75	1	12	0.6	0.3	1.5	0.238732	0.0569932	0.09	0.146993	1.62411	2.04091	1.25664	0.898637	51.4919	Semi-coiled
E coli K12	Red 75	2	12	0.35	0.175	0.96	0.152789	0.0233444	0.030625	0.0539694	2.83103	3.24258	1.14537	0.853056	48.8801	Curly I
E coli K12	Red 75	3	19	0.6	0.3	1.24	0.197352	0.0389479	0.09	0.128948	1.53048	2.32652	1.52013	0.988929	56.6656	Semi-coiled
E coli K12	Red 75	4	87	0.32	0.16	2.23	0.354916	0.125965	0.0256	0.151565	2.34167	1.05565	0.450812	0.423529	24.2682	Normal
E coli K12	Red 78	1	40	0.5	0.25	2.44	0.388338	0.150806	0.0625	0.213306	1.82056	1.17202	0.643769	0.571982	32.7746	Normal
E coli K12	Red 78	2	33	0.43	0.215	2.66	0.423352	0.179227	0.046225	0.225452	1.87779	0.95364	0.507851	0.469909	26.9258	Normal
E coli K12	Red 79	1	72	0.39	0.195	2.44	0.388338	0.150806	0.038025	0.188831	2.05653	1.03267	0.50214	0.465358	26.665	Normal
E coli K12	Red 80	1	80	0.26	0.13	0.99	0.157563	0.0248262	0.0169	0.0417262	3.77612	3.11555	0.825065	0.689839	39.5277	Curly I
E coli K12	Red 80	2	70	0.33	0.165	2.12	0.337408	0.113844	0.027225	0.141069	2.39179	1.16964	0.489021	0.454826	26.0615	Normal
E coli K12	Red 81	1	63	0.32	0.16	2.3	0.366056	0.133997	0.0256	0.159597	2.29363	1.00252	0.437091	0.412067	23.6115	Normal
E coli K12	Red 84	1	97	0.2	0.1	0.75	0.119366	0.0142483	0.01	0.0242483	4.92266	4.124	0.837758	0.697344	39.9578	Curly II
E coli K12	Red 85	1	92	0.3	0.15	0.8	0.127324	0.0162114	0.0225	0.0387114	3.28906	3.87483	1.1781	0.866984	49.6782	Curly I
E coli K12	Red 87	1	9	0.3	0.15	1.1	0.17507	0.0306497	0.0225	0.0531497	3.29391	2.82222	0.856798	0.708427	40.5929	Curly I
E coli K12	Red 87	2	11	0.38	0.19	1	0.159155	0.0253303	0.0361	0.0614303	2.59082	3.09294	1.19381	0.873511	50.0522	Curly I
E. coli K12	Red 88	1	1	0.36	0.18	2.68	0.426535	0.181932	0.0324	0.214332	1.99007	0.839817	0.422005	0.399331	22.8817	Normal
E. coli K13	Red 88	2	1	0.18	0.09	0.85	0.135282	0.0183011	0.0081	0.0264011	5.12409	3.40894	0.665278	0.587041	33.6374	Curly II
EHEC NNFF	21	1	97	0.5	0.25	1.56	0.248282	0.0616438	0.0625	0.124144	1.99995	2.01379	1.00692	0.788847	45.2009	Semi-coiled
EHEC NNFF	21	1	98	0.43	0.215	1.6	0.254648	0.0648456	0.046225	0.111071	2.29267	1.93571	0.844303	0.701177	40.1775	Normal II
EHEC NNFF	21	2	96	0.44	0.22	1.8	0.286479	0.0820702	0.0484	0.13047	2.19574	1.68621	0.767945	0.654887	37.525	Normal II
EHEC NNFF	21	3	99	0.37	0.185	2.11	0.335817	0.112773	0.034225	0.146998	2.2845	1.25852	0.550895	0.50353	28.8523	Normal
EHEC NNFF	21	4	73	0.2	0.1	1	0.159155	0.0253303	0.01	0.0353303	4.50477	2.83043	0.628319	0.560982	32.1443	Curly I
EHEC NNFF	21	5	57	0.46	0.23	2.5	0.397887	0.158314	0.0529	0.211214	1.88381	1.08894	0.578053	0.524126	30.0324	Normal
EHEC NNFF	20	1	56	0.43	0.215	1.61	0.256239	0.0656587	0.046225	0.111884	2.29023	1.92164	0.839059	0.698108	40.0016	Normal II
EHEC NNFF	20	1	72	0.3	0.15	1.41	0.224408	0.0503592	0.0225	0.0728592	3.08003	2.05877	0.668424	0.589218	33.7622	Curly I
EHEC NNFF	20	1	70	0.42	0.21	2.5	0.397887	0.158314	0.0441	0.202414	1.96571	1.03748	0.527788	0.48563	27.8266	Normal
EHEC NNFF	20	2	1	0.41	0.205	2.43	0.386747	0.149573	0.042025	0.191598	2.01853	1.06995	0.530063	0.487408	27.9285	Normal
EHEC NNFF	20	3	27	0.44	0.22	2.52	0.40107	0.160858	0.0484	0.209258	1.91664	1.05134	0.548532	0.501715	28.7483	Normal
EHEC NNFF	20	3	38	0.5	0.25	1.61	0.256239	0.0656587	0.0625	0.128159	1.99939	1.95071	0.97565	0.773074	44.2971	Semi-coiled
EHEC NNFF	20	4	38	0.4	0.2	2.18	0.346958	0.12038	0.04	0.16038	2.16335	1.24704	0.576439	0.522915	29.963	Normal
EHEC NNFF	20	5	41	0.41	0.205	2.41	0.383563	0.147121	0.042025	0.189146	2.02787	1.08382	0.534462	0.490835	28.1249	Normal
EHEC NNFF	19	1	1	0.5	0.25	2.64	0.420169	0.176542	0.0625	0.239042	1.75772	1.04584	0.594999	0.536734	30.7549	Normal
EHEC NNFF	19	2	1	0.56	0.28	2.48	0.394704	0.155791	0.0784	0.234191	1.68539	1.1956	0.709392	0.617001	35.3542	Normal
EHEC NNFF	19	3	24	0.38	0.19	1.95	0.310352	0.0963185	0.0361	0.132418	2.34372	1.43485	0.612208	0.549348	31.4776	Normal
EHEC NNFF	19	3	20	0.45	0.225	1.71	0.272155	0.0740683	0.050625	0.124693	2.18259	1.80443	0.826735	0.690831	39.5846	Normal II
EHEC NNFF	19	4	61	0.47	0.235	1.68	0.26738	0.0714922	0.055225	0.126717	2.11005	1.85452	0.878898	0.721033	41.3152	Normal II
EHEC NNFF	19	4	47	0.43	0.215	2.36	0.375606	0.14108	0.046225	0.187305	2.00532	1.14786	0.572409	0.519885	29.7894	Normal
EHEC NNFF	18	1	3	0.41	0.205	2.14	0.340592	0.116003	0.042025	0.158028	2.15527	1.29724	0.601894	0.541811	31.0458	Normal
EHEC NNFF	18	2	2	0.5	0.25	1.8	0.286479	0.0820702	0.0625	0.14457	1.98159	1.72926	0.872665	0.717506	41.1131	Normal II
EHEC NNFF	18	3	53	0.44	0.22	2.12	0.337408	0.113844	0.0484	0.162244	2.07963	1.35598	0.652029	0.5778	33.1079	Normal
EHEC NNFF	18	3	62	0.5	0.25	1.89	0.300803	0.0904824	0.0625	0.152982	1.96626	1.63418	0.831109	0.693424	39.7332	Normal II
EHEC NNFF	17	1	80	0.38	0.19	2.11	0.335817	0.112773	0.0361	0.148873	2.25573	1.27626	0.565784	0.514881	29.5027	Normal
EHEC NNFF	17	1	74	0.41	0.205	1.65	0.262606	0.0689617	0.042025	0.110987	2.3661	1.84707	0.780638	0.662823	37.9798	Normal II
EHEC NNFF	17	1	28	0.5	0.25	1.48	0.235549	0.0554835	0.0625	0.117983	1.99646	2.11894	1.06135	0.815151	46.7081	Semi-coiled
EHEC NNFF	17	1	64	0.35	0.175	1.57	0.249873	0.0624366	0.030625	0.0930616	2.68503	1.88047	0.700355	0.610964	35.0082	Normal II
EHEC NNFF	17	1	72	0.3	0.15	1.15	0.183028	0.0334993	0.0225	0.0559993	3.2684	2.6786	0.819546	0.686546	39.3391	Curly I
EHEC NNFF	17	2	75	0.21	0.105	0.8	0.127324	0.0162114	0.011025	0.0272364	4.67477	3.85514	0.824668	0.689603	39.5142	Curly II
EHEC NNFF	17	3	8	0.48	0.24	2.7	0.429718	0.184658	0.0576	0.242258	1.77381	0.99068	0.558505	0.50935	29.1857	Normal
EHEC NNFF	17	4	10	0.41	0.205	2.63	0.418578	0.175207	0.042025	0.217232	1.92687	0.943691	0.489754	0.455417	26.0954	Normal
EHEC NNFF	17	4	4	0.43	0.215	1.66	0.264197	0.0698002	0.046225	0.116025	2.27707	1.85305	0.813786	0.683091	39.1411	Normal II
EHEC NNFF	16	1	46	0.48	0.24	1.78	0.283296	0.0802565	0.0576	0.137857	2.055	1.74094	0.847171	0.702849	40.2733	Normal II
EHEC NNFF	16	2	46	0.49	0.245	2.37	0.377197	0.142278	0.060025	0.202303	1.86452	1.21106	0.649528	0.576043	33.0073	Normal
EHEC NNFF	16	3	48	0.36	0.18	2.14	0.340592	0.116003	0.0324	0.148403	2.29505	1.21292	0.528492	0.486181	27.8582	Normal
EHEC NNFF	16	4	51	0.35	0.175	2.75	0.437676	0.19156	0.030625	0.222185	1.96987	0.787631	0.399839	0.380368	21.7951	Normal
Hotani Normal				0.45	0.225	2.3	0.366056	0.133997	0.050625	0.184622	1.98273	1.2187	0.614659	0.551129	31.5797
Hotani Medium				0.43	0.215	1.94	0.308761	0.0953331	0.046225	0.141558	2.18116	1.51881	0.696332	0.60826	34.8533
Hotani Semicoiled				0.52	0.26	1.24	0.197352	0.0389479	0.0676	0.106548	1.85224	2.44022	1.31744	0.92153	52.8037
Hotani Curly				1.52	0.76	0.69	0.109817	0.0120598	0.5776	0.58966	0.186238	1.28888	6.92061	1.42729	81.7839
Hotani Coiled				0.52	0.26	1.24	0.197352	0.0389479	0.0676	0.106548	1.85224	2.44022	1.31744	0.92153	52.8037
				0.4	0.2	0.74	0.117775	0.0138709	0.04	0.0538709	2.18624	3.71258	1.69816	1.0386	59.5117
Bacteria	𝜏	𝜅				Bacteria	𝜏	𝜅
EHEC H7 Wt	-2.06648	1.1933				EHEC H7 Wt	-2.06648	1.1933
EHEC H7 Wt	2.0771	1.72299				EHEC H7 Wt	2.0771	1.72299
EHEC H7 Wt	1.64573	2.01228				EHEC H7 Wt	1.64573	2.01228
EHEC H7 Wt	3.40461	2.3722				EHEC H7 Wt	3.40461	2.3722
Achromobacter	-2.03694	1.14072				EHEC H7 Wt	4.24356	3.80063
Achromobacter	2.25851	1.82091				Achromobacter	-2.03694	1.14072
E. coli K12	2.01209	1.02542				Achromobacter	2.25851	1.82091
E. coli K12	1.65031	2.21938				Achromobacter	1.75575	2.24989
E. coli K12	2.967	3.43072				E. coli K-12	-2.01209	1.02542
E. coli K12	4.51309	3.86325				E. coli K-12	1.65031	2.21938
EHEC H7 Wt	4.24356	3.80063				E. coli K-12	2.967	3.43072
Achromobacter	1.75575	2.24989				E. coli K-12	4.51309	3.86325
Hotani Normal						Hotani Normal	-1.98	1.2
						Hotani Medium	2.18	1.5
						Hotani coiled	-0.18	1.3
						Hotani semicoiled	1.85	2.44
						Hotani curly	3.27	2.7

## Sheet: Figure 7c
Bacteria	Waveform	Pitch	Diameter	𝜏	𝜅	θ (°)				Bacteria	𝜏	𝜅
EHEC H7 Wt	Normal	2.32964	0.423462	-2.06648	1.1933	30.1471				EHEC H7 Wt	-2.06648	1.1933
EHEC H7 Wt	Normal II	1.79613	0.477097	2.0771	1.72299	39.9882				EHEC H7 Wt	2.0771	1.72299
EHEC H7 Wt	Semi-coiled	1.52545	0.596364	1.64573	2.01228	50.9057				EHEC H7 Wt	1.64573	2.01228
EHEC H7 Wt	Curly I	1.25	0.273333	3.40461	2.3722	34.6738				EHEC H7 Wt	3.40461	2.3722
Achromobacter	Normal	2.35526	0.427895	-2.03694	1.14072	29.4762				EHEC H7 Wt	4.24356	3.80063
Achromobacter	Normal II	1.69158	0.434211	2.25851	1.82091	38.8813				Achromobacter	-2.03694	1.14072
E. coli K12	Normal	2.47952	0.407619	2.01209	1.02542	27.1592				Achromobacter	2.25851	1.82091
E. coli K12	Semi-coiled	1.33937	0.579375	1.65031	2.21938	53.5022				Achromobacter	1.75575	2.24989
E. coli K12	Curly I	0.901429	0.333929	2.967	3.43072	49.2192				E. coli K-12	-2.01209	1.02542
E. coli K12	Curly II	0.8	0.222222	4.51309	3.86325	40.831				E. coli K-12	1.65031	2.21938
EHEC H7 Wt	Curly II	0.81	0.235	4.24356	3.80063	42.1011				E. coli K-12	2.967	3.43072
Achromobacter	Semi-coiled	1.328	0.544	1.75575	2.24989	52.1471				E. coli K-12	4.51309	3.86325
										Hotani Normal	-1.98	1.2
										Hotani Medium	2.18	1.5
										Hotani coiled	-0.18	1.3
										Hotani semicoiled	1.85	2.44
										Hotani curly	3.27	2.7

## Sheet: Figue 8b and c
AW405	86-24	86-24 pGEN	86-24 ΔfliC pFliC	HCB5pFliC-EHEC	86-24 ΔfliC pFliC-NNFF	n=30	HCB5pPfliC-K-12	HCB5pPfliC-EHEC
0.1665	0.5661	0.5994	0.9657	0.6752	2.7306	1	0.3663	0.2331
0.1998	0.2997	0.2997	0.2997	0.422	0.9324	2	0.4995	0.2331
0.0999	0.4995	0.4662	0.666	0.5486	1.2987	3	0.5328	0.4329
0.2331	0.4662	0.2664	0.2664	0.4642	3.4965	4	0.0666	0.2331
0.333	0.2997	0.2331	0.6993	0.633	2.7306	5	0.2997	0.4995
0.4329	0.1998	0.333	0.4329	0.5908	2.9637	6	0.2664	0.4662
0.2331	0.1332	0.3663	0.6327	0.6752	0.4329	7	0.2997	0.6327
0.2997	0.4662	0.1665	0.2331	0.7596	0.1332	8	0.1998	0.5328
0.1998	0.4995	0.1998	0.5994	0.3798	0.4329	9	0.333	0.4995
0.2997	0.7326	0.4329	0.3663	0.422	0.5661	10	0.3663	0.4995
0.2331	0.5328	0.3663	0.3663	0.3376	6.993	11	0.333	1.0323
0.1998	0.333	0.8658	0.333	0.633	1.0989	12	0.1998	0.2331
0.1332	0.4995	0.4329	0.4662	0.3376	1.1322	13	0.2664	0.2997
0.1998	0.2664	0.2664	0.4995	0.633	3.1635	14	0.0999	0.6993
0.2331	0.8658	0.2664	0.2997	0.422	2.5974	15	1.2987	0.5328
0.3663	0.0999	0.4995	0.2664	0.7174	2.8638	16	0.7326	0.9657
0.1998	0.3996	0.1998	1.0656	0.8018	0.8991	17	0.5661	0.2331
0.1998	0.3663	0.1665	0.333	0.2954	1.2987	18	0.5994	0.0666
0.2664	0.1998	0.4329	0.333	0.4642	0.3996	19	0.2331	1.4652
0.1332	0.8658	0.4995	0.4995	0.1266	0.4662	20	0.2997	0.4662
0.4662	0.2331	0.4995	0.3996	0.422	0.5328	21	0.2664	0.4995
0.2331	0.8658	0.4662	0.4662	0.3376	1.4985	22	0.1665	0.333
0.1998	0.2997	0.3996	0.333	0.1688	1.6983	23	0.0666	0.333
0.267	0.9324	0.7659	0.3996	0.5064	1.1322	24	0.5328	0.2997
0.2331	0.2997	0.5661	1.0323	0.2954	1.0989	25	0.1332	0.7992
0.2331	0.6327	0.4662	0.3996	0.633	0.7659	26	0.1998	0.9657
0.6327	0.4329	0.2997	0.4995	0.7174	0.6993	27	0.2997	0.1998
0.1665	0.4662	0.5994	0.3996	0.2954	1.2321	28	0.2331	0.6327
0.2997	0.2664	0.5661	0.3996	0.3798	3.33	29	0.3663	0.9324
0.0999	0.3663	0.2331	0.4662	0.2532	0.6327	30	0.4329	0.4995
max	max	max	max	max	max	Average	0.35187	0.52503
0.6327	0.9324	0.8658	1.0656	0.8018	6.993	StDev	0.240874	0.308525
min	min	min	min	min	min
0.0999	0.0999	0.1665	0.2331	0.1266	0.1332	ttest	0.0187228
Average	Average	Average	Average	Average	Average		Average	Average
0.25705	0.45059	0.414169	0.491175	0.477388	1.64169		0.35187	0.52503
